# Supplementary material for: Avian leukosis virus (ALV) is highly prevalent in fancy-chicken flocks in Saxony
Source: Arch Virol. 2022 Mar 17;167(4):1169–74. doi: 10.1007/s00705-022-05404-y (PMC8964621; doi:10.1007/s00705-022-05404-y)
Supplement: Supplementary file 5 — Supplementary Table S2 List of 36 fancy chicken breeds from 50 flocks included in this study and their assignment to classes according to body size (classification A) and origin of the breed (classification B) (XLSX 12 KB) [file 705_2022_5404_MOESM5_ESM.xlsx]

## Sheet: Breeds
Designation of breed
German Standard of Perfection	International	Classification A: Size of breed	Classification B: Origin of breed	Flocks (n)
Antwerpener Bartzwerge	Antwerp Belgian	3	5	1
Australorps	Australorp	1	1	1
Bantam	Rosecomb Bantam	3	5	1
Brabanter	Brabanter	1	5	1
Deutsche Zwerghühner	German Bantam	3	5	1
Deutsche Zwerg-Reichshühner	German Empire Bantam	2	1	1
Deutsche Zwerg-Wyandotten	German Wyandotte Bantam	2	1	4
Dresdner	Dresden Chicken	1	1	1
Federfüßige Zwerghühner	Booted Bantam	2	5	4
Holländische Zwerghühner	Dutch Bamtam	3	5	1
Indische Zwergkämpfer	Cornish Game Bantam	1	4	1
Italiener	Italian	1	3	4
Kraienköppe	Kraaikop	1	4	2
Malaien	Malay	1	4	1
Marans	Maran	1	1	1
Moderne Englische Zwergkämpfer	Modern Game Bantam	2	4	2
Nackthalshühner	Naked Neck	1	3	1
Niederrheiner	Niederrheiner	1	1	1
Orloff	Russian Orloff	1	4	1
Rheinländer	Rheinlander	1	2	1
Seidenhühner	Silkie	1	5	2
Thüringer Barthühner	Thuringian Bearded	1	2	1
Vorwerkhühner	Vorwerk	1	2	1
Welsumer	Welsume	1	1	1
Westfälische Totleger	Westphalian	1	2	1
Zwerg-Amrocks	Amrock Bantam	2	1	1
Zwerg-Barnevelder	Barnevelder Bantam	2	1	3
Zwerg-Brakel	Braekel Bantam	2	2	1
Zwerg-Cochin	Cochin Bantam	3	5	1
Zwerg-Dresdner	Dresdner Bantam	2	1	1
Zwerg-New Hampshire	New Hampshire Bantam	2	1	1
Zwerg-Orpington	Orpington Bantam	2	1	1
Zwerg-Plymouth Rocks	Plymouth Rocks Bantam	2	1	1
Zwerg-Rhodeländer	Rhode Island Bantam	2	1	1
Zwerg-Sachsenhühner	Saxony Bantam	2	2	1
Zwerg-Welsumer	Welsummer Bantam	2	1	1
Codes		1 - Large breeds	1 - Breeds of Asian origin
		2 - Dwarfed breeds	2 - North-Western European breeds, Intermediate type breeds
		3 - Original bantam breeds	3 - Mediterranean breeds, East-European breeds
			4 - Gamecock breeds and related breeds
			5 - Miscellaneous (original bantam breeds, crested chicken breeds)
